# Supplementary material for: Tissue IL-6/LIF/LIFR and CXCL9 Expression Correlates with High-Risk NBI Patterns and Squamous Cell Carcinoma in Vocal Fold Lesions
Source: Int J Mol Sci. 2026 Feb 17;27(4):1923. doi: 10.3390/ijms27041923 (PMC12940247; doi:10.3390/ijms27041923)
Supplement: Supplementary file 1 [file ijms-27-01923-s001.zip]

Archive with 1 entries (1 files):
- ijms-4112138-supplementary.pdf
